# Supplementary material for: Differential Response of Müller Cells and Microglia in a Mouse Retinal Detachment Model and Its Implications in Detached and Non-Detached Regions
Source: Cells. 2021 Aug 3;10(8):1972. doi: 10.3390/cells10081972 (PMC8394779; doi:10.3390/cells10081972)
Supplement: Supplementary file 1 [file cells-10-01972-s001.zip]

Archive with 1 entries (1 files):
- cells-1277528-supplementary.pdf
